# Supplementary material for: Effectiveness of a youth-led early childhood care and education programme in rural Pakistan: A cluster-randomised controlled trial
Source: PLoS One. 2018 Dec 19;13(12):e0208335. doi: 10.1371/journal.pone.0208335 (PMC6300208; doi:10.1371/journal.pone.0208335)
Supplement: S1 File — (XLSX) [file pone.0208335.s001.xlsx]

## Sheet: Data
Child.ID	Cluster.ID	Group	Child.Sex	Child.Enrolment.age	Child.Birth.order	Child.HAZ	Child.WAZ	Child.PIQ	H.SES	H.FS	M.Education	M.Employment	P.Education	P.Employment	Presch.Enrolment_Pre	Presch.Enrolment_Post	IDELA_Emergent_Math_Pre	IDELA_Emergent_Math_Post	IDELA_Socio_Emotional_Pre	IDELA_Socio_Emotional_Post	IDELA_Self_Regulation_Pre	IDELA_Self_Regulation_Post	IDELA_Emergent_Literacy_Pre	IDELA_Emergent_Literacy_Post	IDELA_Fine_Motor_Pre	IDELA_Fine_Motor_Post	IDELA_Gross_Motor_Pre	IDELA_Gross_Motor_Post	IDELA_Grand_Total_Pre	IDELA_Grand_Total_Post	Corsi.Block_Pre	Corsi.Block_Post	Knock.Tap_Pre	Knock.Tap_Post	Peg.Tap_Pre	Peg.Tap_Post	DCCS_Sep_preswitch_Pre	DCCS_Sep_preswitch_Post	DCCS_Sep_postswitch_Pre	DCCS_Sep_postswithc_Post	DCCS_Int_prewithc_Pre	DCCS_Int_preswithc_Post	DCCS_Int_postswitch_Pre	DCCS_Int_postswithc_Post
1	20	Control	Female	63	6	-1.58	-2.11	84	2.02102	No	Yes	No	Yes	Yes	Yes	Yes	14	24	4	6	3	3	13	12	0	5	10	0	44	50	2	2.5	16	16	16	15		6	5	6	6	6	6	6
2	20	Control	Female	64	8	-2.29	-2.18	79	0.0402822	Yes	No	Yes	Yes	Yes	No	No	13	15	8	8	2	2	14	8	0	11	12	32	49	76	1	1	16	15	13	9	6
3	20	Control	Male	61	4	-0.06	-0.66	65	1.4553	No	No	Yes	Yes	Yes	No	No	9	19	15	9	1	1	6	25	4	10	3	6	38	70		2	11	15	3	8	5	6	5	6	6	6
4	20	Control	Female	66	1	-2.26	-1.77	73	1.27585	No	Yes	No	Yes	Yes	Yes	Yes	16	7	16	7	1	3	20	15	2	14	0	9	55	55	1	1	13	14	5	7	6	6	5
5	20	Control	Female	61	5	-1.17	-0.95	77	2.10437	No	Yes	Yes	Yes	Yes	Yes	Yes	4	15	0	8	0	1	0	12	0	14	2	0	6	50	1		8	16		12	6	6
6	20	Control	Male	56	1	-2.4	-1.79	63	1.67132	No	Yes	Yes	Yes	Yes	Yes	Yes	13	18	8	8	3	1	6	6	3	5	12	3	45	41	2	1.5	16	10	9	14	6	6		6		6		6
7	20	Control	Male	52	4	-2.2	-1.52	75	-0.477354	Yes	No	Yes	No	Yes	No	No	10	4	23	6	1	1	9	7	10	6	4	0	57	24	0	1.5	3	10		1		6	6		6
8	20	Control	Male	42	3	-1.22	-1.35	73	-0.28603	Yes	Yes	No	Yes	Yes	No	No	13	12	4	12	0	1	5	10	2	8	1	8	25	51				8		3
9	20	Control	Male	52	1	-0.59	-0.47	86	2.10437	No	Yes	No	Yes	Yes	Yes	Yes	14	21	7	1	3	3	14	7	4	7	10	0	52	39	1.5	1.5	8	15	8	16	6	6		6		6
10	20	Control	Female	49	3	-2.6	-2.28	75	0.497418	No	Yes	No	Yes	Yes	No	No	5	12	4	12	0	1	1	9	4	8	5	4	19	46				4				6
11	20	Control	Female	57	1	-0.61	-0.7	96	2.10437	No	Yes	No	Yes	Yes	Yes	Yes	21	23	15	6	2	3	17	19	19	18	7	38	81	107	1	2	11	15	14	16	6	6
12	20	Control	Male	48	1	-1.27	-2.47	79	0.881436	No	No	Yes	No	Yes	No	Yes	16	18	15	13	0	1	11	10	7	6	3	13	52	61	1	1	9	16	7	10				6		6		6
13	20	Control	Female	43	2	-0.17	-0.08	82	1.00559	No	No	No	Yes	Yes	No	Yes	7	7	5	5	2	0	7	2	5	3	2	2	28	19			2	8			5	6
14	20	Control	Male	58	3	-0.85	-1.38	75	0.310301	No	No	No	Yes	Yes	Yes	Yes	12	16	11	8	3	2	11	15	12	7	5	3	54	51	2.5	1.5	9	16	8	16		6	6		6
15	20	Control	Male	48	4	-1.51	-1.82	67	-0.28603	Yes	Yes	Yes	Yes	No	No	Yes	14	6	6	2	0	0	3	3	0	1	0	0	23	12		1	8	7				5
16	20	Control	Female	62	1	-1.9	-1.02	72	-0.716306	No	No	No	No	Yes	Yes	Yes	18	14	9	3	1	0	19	5	7	2	1	0	55	24	0.5	1	0	15		9	6	6
17	20	Control	Male	42	1	-1.98	-1.35	87	0.657388	No	Yes	No	Yes	Yes	No	No	2	14	1	2	0	0	0	1	0	8	0	1	3	26				0	12			6
18	20	Control	Female	43	7	-2.36	-0.6	70	0.623869	No	No	No	Yes	Yes	No	No	5	10	0	2	0	0	0	2	0	2	0	0	5	16		1		15		8	6	6
19	20	Control	Male	45	1	-2.36	-2.24	79	0.818145	Yes	Yes	No	Yes	Yes	No	Yes	16	13	4	3	1	0	7	18	7	7	3	6	38	47	1	2	8	9	8	10	6		6	6	6	6
20	20	Control	Female	42	4	-0.26	-1.08	90	0.6209	No	Yes	No	Yes	Yes	No	No	9	7	10	4	1	0	3	5	3	3	2	0	28	19				13				6
21	20	Control	Male	62	1	-2.34	-2.28	77	0.692718	Yes	No	No	Yes	Yes	Yes	Yes	17	14	4	5	3	3	13	11	6	6	3	0	46	39	3	2	2	6	8		6	6	6		6
22	20	Control	Male	51	1	-0.93	-0.4	82	2.03412	No	No	No	Yes	Yes	Yes	Yes	17	13	10	3	3	2	6	7	5	7	5	4	46	36	2.5	1	0	12		5		6	5		5
23	20	Control	Male	52	1	-2.2	-1.52	72	0.634736	Yes	No	No	No	Yes	No	No	7	11	0	0	0	0	1	0	0	7	0	0	8	18	1						5
24	20	Control	Female	48	4	-2.49	-0.5	65	0.172472	Yes	Yes	Yes	Yes	Yes	No	No	11	13	7	2	1	1	3	4	2	4	0	0	24	24				9		7				6		6
25	20	Control	Male	64	3	-1.68	-1.87	79	1.15601	No	Yes	No	Yes	Yes	No	Yes	19	18	9	10	3	1	20	23	8	15	5	18	64	85	1.5	1.5	16	10	16	14	6	6	6	6	6	6	6
26	20	Control	Female	61	6	-2.01	-0.95	70	1.0203	No	Yes	No	No	Yes	Yes	Yes	14	16	11	10	1	1	16	8	8	11	29	3	79	49		1	8	13	7	8
27	20	Control	Male	49	6	-0.92	-1.3	77	1.25661	No	Yes	No	Yes	Yes	Yes	Yes	18	8	8	0	0	0	0	2	5	8	3	0	34	18	1		8	16		13			5	6	6	6
28	20	Control	Female	62	4	-0.65	-1.02	84	1.23854	No	Yes	No	Yes	Yes	No	No	18	17	14	16	4	2	12	28	15	17	10	45	73	125	2	2	16	16	16	16	6	6		6				6
29	20	Control	Female	62	6	-0.03	-1.02	67	1.25661	No	Yes	No	Yes	Yes	Yes	Yes	20	24	13	5	3	2	14	5	18	4	5	0	73	40	2.5	3	15	15	14	15	6	6	6	6	6	6	6	6
30	20	Control	Male	42	2	-2.23	-0.74	79	3.64644	No	Yes	No	Yes	Yes	Yes	Yes	13	16	1	1	0	1	1	5	6	5	0	0	21	28	2	1	3	8		9	6	6
31	20	Control	Female	62	5	-0.65	-0.57	90	1.28347	No	No	No	Yes	Yes	No	No	21	3	10	3	0	1	10	4	7	5	5	0	53	16	1	0.5	7	7	8	8	6	6
32	20	Control	Male	54	6	-1.51	-0.62	81	0.902046	No	No	No	No	Yes	No	No	12	3	4	5	1	3	3	3	5	0	3	1	28	15	1	1	8	8	4	7				6		6
33	20	Control	Male	53	5	-2.08	-1.59	82	1.48545	No	Yes	Yes	Yes	Yes	Yes	Yes	18	21	12	8	3	3	17	18	6	7	2	15	58	72	1.5	1.5	14	15	9	14	6	6	6	6	6	6	6	6
34	20	Control	Female	57	5	-2.33	-2.85	75	1.02735	No	No	No	Yes	Yes	Yes	Yes	12	16	8	3	1	2	5	9	6	5	3	0	35	35	1	1.5	10	16	6	13	6	6
35	2	Control	Female	46	4	-1.07	-1.42	82	-0.0307134	No	Yes	No	Yes	Yes	Yes	No	12	13	7	9	1	1	5	11	5	10	0	5	30	49	1	2	12	15			6	6
36	2	Control	Male	55	4	-1.4	-1.72	79	0.0826277	No	Yes	Yes	Yes	Yes	Yes	Yes	6	13	11	8	0	1	2	11	7	10	21	5	47	48	0.5	0	8	13			6	6
37	2	Control	Male	46	2	-0.29	-1.07	93	-0.933022	No	Yes	No	Yes	Yes	No	Yes	3	9	2	5	1	2	2	3	0	1	0	0	8	20	1	0.5	0	14
38	2	Control	Male	59	2	-1.18	-1.45	82	-0.131116	Yes	Yes	No	Yes	Yes	No	Yes	15	20	12	7	2	3	12	9	5	7	2	4	48	50	1	0.5	9	16	11	13	6	6
39	2	Control	Male	44	2	-1.24	-0.91	76	0.0146772	No	No	No	Yes	Yes	No	No	10	14	4	4	0	3	3	8	2	8	0	3	19	40	0.5	0.5	7	15	5	11	6
40	2	Control	Female	56	1	-1.15	-1.1	72	0.0146772	No	No	No	Yes	Yes	No	No	14	11	5	6	1	1	9	6	6	7	5	3	40	34	1	1	14	14		6	6
41	2	Control	Male	45	4	-2.6	-1.59	90	-0.877879	Yes	No	Yes	No	No	No	No	12	7	6	8	1	2	2	7	6	5	0	1	27	30		2	9	9			6
42	2	Control	Female	52	3	-1.36	-1.32	81	-0.0253894	Yes	No	Yes	Yes	No	No	No	6	14	11	9	1	3	12	5	6	11	0	2	36	44	0	0.5	8	9	2	5	6	6
43	2	Control	Female	56	4	-1.36	-1.1	61	-1.41205	Yes	No	Yes	No	Yes	No	Yes	9	12	8	3	0	1	0	5	0	7	0	0	17	28		0	8	2	3	1			6		6
44	2	Control	Male	56	7	-3.29	-1.79	65	-0.853855	Yes	No	No	No	Yes	No	Yes	12	6	4	2	1	2	6	3	5	5	0	3	28	21	0.5	1.5	2	1	2	2			6	6	6	6
45	2	Control	Male	50	3	-2.92	-2.61	72	-1.34727	Yes	No	Yes	No	Yes	No	No	7	4	1	2	0	1	0	0	0	7	0	0	8	14
46	2	Control	Female	64	7	-0.85	-1.15	73	-0.250114	No	No	Yes	Yes	Yes	Yes	Yes	16	22	16	12	3	3	12	11	10	6	3	5	60	59	3	2.5	16	15	16	14	6	6	6	6	6	6	5	6
47	2	Control	Male	70	4	-3.28	-3.45	63	-0.322465	No	No	No	Yes	Yes	No	No	5	3	1	2	0	0	0	2	0	0	0	0	6	7		1.5	0	3			6	6
48	2	Control	Male	62	7	-2.12	-2.28	63	-0.717377	Yes	No	Yes	No	Yes	Yes	Yes	11	10	4	4	0	1	3	4	6	5	5	8	29	32	1	0.5	8	7		6	5	6	6		6
49	2	Control	Female	65	2	0.27	0.02	59	-1.3898	Yes	Yes	No	No	Yes	Yes	Yes	14	14	12	8	3	1	14	5	5	5	5	5	53	38	0.5	0.5	9	10	9	10	6	6
50	2	Control	Male	46	3	-0.53	-0.52	87	-0.497059	No	No	Yes	Yes	Yes	Yes	Yes	17	17	7	8	2	2	9	18	7	5	3	3	45	53	1.5	1.5	11	15	5	15	5	6	6		6
51	2	Control	Male	58	3	-2.16	-1.91	81	0.128313	No	No	No	Yes	Yes	No	Yes	14	8	8	10	2	2	8	8	11	9	7	11	50	48	1	2	16	15	14	12	6	6	6	6	6	6		6
52	2	Control	Male	43	3	-0.61	-3.54	73	-0.512077	No	Yes	No	Yes	Yes	No	No	2	4	0	3	0	1	1	2	0	5	0	4	3	19						8
53	2	Control	Female	56	1	-1.36	-1.6	70	-0.979454	No	No	No	Yes	Yes	No	No	13	11	14	13	1	2	14	6	8	5	0	0	50	37	1	1.5	7	15	7	10	6	6		6		6
54	2	Control	Female	54	1	-1.58	-0.96	86	0.748025	No	Yes	No	Yes	Yes	Yes		7		1		0		1		0		0		9				16		8		6		5		6
55	2	Control	Female	58	3	-3.28	-2.29	66	-0.841604	No	Yes	Yes	Yes	Yes	No	No	7	15	2	3	1	1	1	5	6	3	8	5	25	32		0		9				6
56	2	Control	Female	55	2	-0.16	-0.56	75	-0.606537	No	No	No	Yes	Yes	Yes	Yes	13	15	5	7	1	2	5	10	6	5	7	3	37	42	1	2	10	13	7	3		6	5
57	2	Control	Female	50	1	-1.57	-1.17	81	-0.988542	Yes	No	Yes	Yes	Yes	No	No	12	20	8	12	0	2	9	11	8	5	3	2	40	52	0	0.5	15	14	8	5	6	6
58	2	Control	Female	62	6	0.18	-0.57	70	-0.67517	No	No	No	Yes	Yes	Yes	Yes	13	16	16	10	2	2	13	12	5	7	11	6	60	53	1	2	8	15	11	14	6	6
59	2	Control	Male	61	1	-2.24	-2.21	67	-0.380923	No	Yes	No	No	Yes	Yes	Yes	10	13	13	15	1	1	6	14	0	5	5	14	35	62	0.5	1	12	10	0	6			6	6	6	6
60	2	Control	Male	53	2	-1.17	-0.08	70	-1.34688	Yes	No	No	No	Yes	No	No	6	7	6	10	1	1	4	8	8	0	5	0	30	26	0.5	1	11	2
61	2	Control	Male	46	1	-1.26	-1.67	73	-0.759214	No	No	No	No	Yes	No	No	5	9	1	6	0	2	0	9	6	4	2	2	14	32				3		0		5
62	2	Control	Female	58	1	-1.78	-1.73	65	-0.270977	No	No	Yes	Yes	Yes	Yes	Yes	10	14	11	15	2	2	10	10	7	8	5	8	45	57	1.5	2.5	15	16		1	6	6
63	2	Control	Male	44	6	-2.23	-1.51	79	-1.13853	Yes	No	No	No	Yes	No	No	3	12	1	5	0	0	2	0	0	8	0	4	6	29			5	6		3		6
64	2	Control	Male	55	8	-0.95	-1.19	77	-0.612956	No	No	Yes	No	Yes	No	Yes	8	9	8	6	1	2	3	4	5	5	0	4	25	30	1	1		5		6
65	2	Control	Male	45	2	-3.83	-2.96	48	-0.912124	Yes	No	No	Yes	Yes	No	No	11	11	6	8	0	2	0	6	0	5	0	3	17	35			2	15				6
66	2	Control	Female	48	5	-2.96	-2.21	57	-1.24761	Yes	No	No	No	Yes	No	No	7	5	6	2	1	2	3	4	7	5	0	2	24	20		0.5		8
67	2	Control	Female	53	4	-1.03	-0.88	63	-0.803327	No	No	Yes	No	Yes	No	No	6	12	1	0	0	1	1	0	8	9	0	1	16	23		1				3				6		5
68	2	Control	Male	65	2	-1.57	-1.94	82	-1.28887	Yes	No	Yes	Yes	Yes	Yes	Yes	20	26	11	14	2	3	14	15	15	13	1	4	63	75	1	1	14	16	14	15	6	6		6		6
69	5	Control	Female	50	2	-3.17	-2.36	72	-0.31515	No	No	No	Yes	Yes	No	No	4	5	0	3	0	0	0	2	0	7	0	0	4	17							5		5
70	5	Control	Female	59	7	-3.37	-1.8	51	-1.17919	No	Yes	No	Yes	Yes	No	No	1	5	0	3	0	1	0	1	0	3	0	1	1	14	1.5		8
71	5	Control	Male	50	6	-1.04	-1.38	82	-0.0107461	No	No	Yes	Yes	Yes	No	Yes	11	17	3	10	0	2	7	8	2	8	12	2	35	47	1.5	0.5	8	8	7		6	6		5		6
72	5	Control	Female	56	1	-2.66	-1.6	70	-0.39665	Yes	No	No	Yes	Yes	No	No	8	12	8	5	1	2	6	5	6	8	3	3	32	35		0.5						6
73	5	Control	Female	43	2	-1.87	-1.8	60	-1.17919	No	Yes	No	Yes	Yes	No	No	0	4	0	1	0	0	0	1	0	0	0	0	0	6			0
74	5	Control	Female	51	3	-4.18	-3.12	65	0.266099	No	Yes	No	Yes	Yes	No	No	0	1	0	0	0	0	0	1	0	0	0	0	0	2
75	5	Control	Female	59	5	-1.67	-0.41	84	-0.175007	Yes	No	No	Yes	Yes	Yes	Yes	16	12	9	4	0	1	16	11	4	5	3	1	48	34	0.5	1	10	14	12	14	6	6
76	5	Control	Male	54	8	-1.29	-0.15	75	-1.08205	No	No	Yes	No	Yes	Yes	Yes	8	10	10	1	2	2	6	5	6	4	1	1	33	23			6	8
77	5	Control	Female	54	3	-2.02	-1.47	61	0.438526	No	No	No	No	Yes	No	No	4	6	6	4	0	3	2	6	0	4	5	5	17	28	1	1	8			8		5	5		6
78	5	Control	Male	60	8	-3.44	-3.22	57	-0.595358	No	No	No	No	Yes	Yes	Yes	4	18	2	5	0	1	4	11	2	8	0	23	12	66		1	8	13	0	4	6	6		5		6
79	5	Control	Male	64	6	-1.47	-0.87	73	-0.166055	No	No	No	No	Yes	No	No	9	10	3	2	0	0	1	2	0	8	10	1	23	23	1		5		8	6
80	5	Control	Female	43	3	-0.9	-0.6	100	-1.07382	No	No	No	No	Yes	No	No	9	12	12	4	2	1	11	7	1	8	2	3	37	35	1		8	8		7	6	6		6		6
81	5	Control	Male	52	4	-2.43	-2.74	82	0.0557553	No	Yes	No	Yes	Yes	No	No	12	17	7	7	1	3	8	14	8	6	1	8	37	55	1	1.5	14	16	12	7	5	6
82	5	Control	Male	65	6	-1.99	-2.5	65	-1.30148	No	No	No	No	Yes	No	Yes	16	14	8	10	1	2	6	12	5	4	2	0	38	42	0.5	1	14	12	9	10		6		6		6
83	5	Control	Female	62	4	-3.36	-2.05	63	1.18099	No	No	No	No	Yes	No	No	7	10	2	4	0	0	2	1	2	8	0	0	13	23		1		0	3	6			6
84	5	Control	Male	57	5	-1.62	-1.32	79	-0.180521	No	Yes	No	Yes	Yes	Yes	Yes	8	9	8	2	2	1	12	5	7	5	9	0	46	22	1	1	3	14	8	5		6	6		6
85	5	Control	Male	51	7	-2.79	-1.45	72	-0.44467	No	No	No	No	Yes	No	No	8	17	2	3	0	2	3	11	0	8	0	4	13	45	0	1		4				6
86	5	Control	Male	52	3	-1.97	-0.98	72	-0.0764354	No	No	No	Yes	Yes	Yes	Yes	12	5	8	2	1	1	7	3	6	0	0	0	34	11		0.5	5	12		7		6
87	5	Control	Female	58	4	-1.57	-0.34	63	0.600613	No	No	No	Yes	Yes	No	No	8	16	4	13	0	1	4	17	1	8	3	3	20	58	1	1	10	16		3		6		5		6
88	5	Control	Male	42	7	-2.74	-2.72	76	-0.487166	No	No	No	No	Yes	Yes	No	9	10	14	8	0	1	7	8	6	8	0	0	36	35	0	0.5		11		7		5
89	5	Control	Male	43	4	-2.86	-2.8	82	-0.625907	Yes	Yes	Yes	No	Yes	No	No	10	14	2	5	0	2	2	6	4	7	3	7	21	41		2	8	6	3	4
90	5	Control	Male	57	3	-0.51	-1.32	77	-0.625907	Yes	Yes	Yes	No	Yes	No	Yes	15	19	11	10	2	3	7	13	7	4	3	5	45	54	1	2	16	14	8	8	6			6		6
91	5	Control	Male	43	3	-0.36	-0.27	82	-0.869173	No	No	No	Yes	Yes	No	No	10	9	6	7	1	0	4	5	5	6	0	0	26	27					8	7
92	5	Control	Female	43	2	-2.11	-1.17	73	-0.809371	Yes	No	No	Yes	Yes	No	No	8	6	2	2	1	0	5	2	1	0	0	1	17	11	1	1		2		2		5
93	5	Control	Female	52	3	-2.48	-1.88	59	-0.416139	Yes	No	No	No	Yes	No	No	5	12	3	3	0	0	2	6	0	4	0	1	10	26				4				5
94	5	Control	Female	60	6	-1.98	-1.36	51	0.0456297	No	No	No	Yes	Yes	No	No	5	8	0	7	0	0	0	5	4	5	0	0	9	25								6
95	5	Control	Male	46	7	-1.75	-0.52	79	-0.359197	No	No	No	Yes	Yes	No	No	6	10	3	2	1	0	2	1	2	6	0	0	14	19								6
96	5	Control	Male	46	7	-2.72	-1.67	87	0.211608	No	No	No	Yes	Yes	No	No	8	14	9	2	1	2	8	7	6	4	0	1	32	30	0.5			11	6	16
97	5	Control	Female	52	5	-2.03	-0.81	70	1.02652	No	No	No	No	Yes	No	No	12	15	3	8	0	2	7	6	4	5	1	16	27	52		1	0	11	8	8		6
98	5	Control	Male	45	5	-2.6	-1.59	70	0.848863	No	No	Yes	No	Yes	No	No	7	1	0	1	0	0	2	3	0	1	0	1	9	7				7		5
99	5	Control	Male	62	2	-2.55	-1.72	73	0.211608	No	No	No	Yes	Yes	No	No	8	20	13	6	2	3	5	7	5	1	3	1	36	38	1	3	5	7		8	6	6
100	5	Control	Female	45	6	-2.61	-1.97	70	-0.809484	No	No	No	No	Yes	No	No	4	4	3	1	0	0	4	3	2	3	1	0	14	11				1	5			5
101	5	Control	Female	44	1	-2.97	-1.89	60	-0.557349	No	No	No	Yes	Yes	No	No	0	2	0	0	0	0	0	1	0	0		0	0	3
102	5	Control	Male	48	4	-1.99	-1.23		0.160628	No	No	No	Yes	Yes	No	No	0	10	0	2	0	0	0	3	0	1	0	1	0	17	1			11		2
103	16	Control	Male	59	2	-2.92	-3.17	70	-0.976285	Yes	No	No	Yes	Yes	No	Yes	12	15	6	6	1	2	17	12	8	7	3	7	47	49	1	2	12	16	7	13	6	6		6		6
104	16	Control	Male	61	2	-0.49	-0.66	75	1.55146	No	Yes	No	Yes	Yes	Yes	Yes	13	13	10	7	1	2	7	11	11	14	5	11	47	58	2	2.5	8	4	3	6			6	6	6	6
105	16	Control	Female	65	4	-1.16	-1.71	67	0.217577	No	No	No	No	Yes	Yes	Yes	13	16	14	17	0	2	14	15	15	15	12	14	68	79	1.5	1.5		14	2	7	6	6		6		6
106	16	Control	Male	61	6	-2.45	-1.65	72	-1.03215	Yes	No	No	Yes	Yes	Yes	Yes	14	21	12	12	1	2	10	9	10	5	2	4	49	53	2	2	14	12		10	6	6	6
107	16	Control	Male	64	1	-1.25	-0.87	93	-0.58452	No	Yes	No	Yes	Yes	Yes	Yes	23	24	15	14	3	3	21	17	6	18	5	23	73	99	3	2	15	16	14	16	6	6		6				6
108	16	Control	Male	63	4	-0.72	-0.36	73	-0.698299	Yes	No	No	No	Yes	Yes	Yes	14	18	14	11	2	2	12	9	13	9	4	1	59	50	3	3	15	16	14	12	5	6	6	6	6	6	6
109	16	Control	Female	63	3	-2.61	-2.11	65	-1.27425	Yes	No	No	No	Yes	No	No	15	8	5	12	1	2	4	5	4	14	2	1	31	42	0.5	1	15	14	5	8	6	6
110	16	Control	Male	64	3	-1.47	-1.87	81	0.50736	No	Yes	No	Yes	Yes	Yes	Yes	18	19	7	9	1	3	15	27	10	18	10	38	61	114	1	1.5	16	16	0	15	6	6	6	6	6	6	6	6
111	16	Control	Female	63	1	-2.61	-2.71	79	-1.06197	Yes	No	No	Yes	Yes	Yes	Yes	14	20	9	12	2	1	17	14	16	10	4	9	62	66	1	1	14	15	12	11	6	6		5		6		6
112	16	Control	Female	64	2	-1.47	-2.18	70	-1.20933	Yes	No	No	Yes	Yes	Yes	Yes	11	11	1	2	0	0	1	0	13	10	0	1	26	24	0	0.5	8	11		9	6	6
113	16	Control	Female	47	5	-0.97	-0.42	73	0.0832591	No	No	No	No	Yes	Yes	Yes	14	15	4	5	1	0	5	8	0	10	3	10	27	48		1.5	15	15		10	6	6
114	16	Control	Male	55	1	-0.5	-1.19	77	0.188207	Yes	No	No	Yes	Yes	Yes	Yes	11	13	4	19	1	2	6	11	3	10	0	36	25	91	1.5	1.5		15	12	13			6
115	16	Control	Female	66	4	-1.66	-1.77	77	1.60922	No	Yes	No	Yes	Yes	Yes	Yes	14	19	8	13	2	2	13	11	7	16	4	3	48	64	2	1	16	13	13	16	6	6	6	6	6	6	5
116	16	Control	Male	55	1	-0.05	-0.22	84	0.800482	No	No	No	Yes	Yes	Yes	Yes	13	18	8	3	2	2	15	11	13	17	5	2	56	53	1	0	8	13	8	6	6	6
117	16	Control	Male	42	4	-2.48	-2	82	0.161544	No	Yes	No	Yes	Yes	No	No	3	12	7	11	0	2	9	11	3	8	0	4	22	48		1	4	15	0	5		6	6	5		6
118	16	Control	Male	42	3	-1.47	-1.35	84	0.217577	Yes	No	No	Yes	Yes	No	Yes	7	13	5	4	0	2	1	6	6	8	0	12	19	45		1	0	8				5		6		6
119	16	Control	Female	51	1	0.35	-0.27	88	0.410077	No	Yes	No	Yes	Yes	No	Yes	14	10	9	12	2	2	14	9	4	17	0	7	43	57	1	1.5		15	0	3	6	6
120	16	Control	Male	42	1	0.04	0.34	105	0.324945	No	Yes	No	Yes	Yes	No	Yes	14	13	8	12	3	2	9	12	4	5	2	5	40	49	3	2.5		14		10		6	6		6
121	16	Control	Male	43	2	-3.11	-2.09	76	-0.491338	No	No	No	No	Yes	No	No	8	6	2	5	0	1	2	1	8	4	0	0	20	17								6
122	16	Control	Male	42	8	-1.47	-2	79	-0.479546	No	No	No	Yes	Yes	No	Yes	12	14	2	4	0	0	2	7	5	8	0	0	21	33	0	2	8	10	1	8		6
123	16	Control	Female	42	5	-1.98	-0.51	87	0.932405	No	No	No	Yes	Yes	No	Yes	11	12	2	2	0	2	0	3	5	8	0	0	18	27		1.5		11		8		6
124	16	Control	Female	54	1	-1.14	-0.96	57	-0.119454	No	Yes	No	No	Yes	No	Yes	12	15	14	10	0	1	7	6	5	5	2	3	40	40	1.5	1	14	15	11	11	6	6	5		6		6
125	16	Control	Female	53	5	-1.25	-0.88	75	0.172118	No	No	No	Yes	Yes	No	Yes	8	10	15	5	1	1	9	2	5	10	1	3	39	31	1	0.5	8	7				6
126	16	Control	Male	42	6	-1.73	-0.74	87	-0.788578	No	No	No	Yes	Yes	No	Yes	5	11	4	5	1	1	4	10	6	8	0	0	20	35	1.5	0.5		8	5	5		6		5		6
127	16	Control	Female	43	1	-2.84	-0.6	84	0.599538	No	No	No	Yes	Yes	No	No	6	10	7	5	0	1	3	8	8	8	0	1	24	33		1		8		4				5
128	16	Control	Male	44	2	-0.01	0.16	87	-0.699806	No	No	No	Yes	Yes	No	No	11	6	10	4	0	1	3	2	4	8	0	1	28	22	1	1	0	8				5
129	16	Control	Female	42	5	0.24	1.34	87	-0.857424	No	No	No	No	Yes	No	No	11	15	8	6	1	1	2	6	3	6	1	1	26	35	1	0	9	10		4		6
130	16	Control	Male	50	1	-0.57	0.15	79	-0.44947	No	No	No	Yes	Yes	No	Yes	6	6	9	3	1	1	7	2	6	4	0	0	29	16	1.5	1	11	15	9		6	6
131	16	Control	Female	54	4	-0.26	-0.96	59	-1.01912	No	No	No	No	Yes	No	No	10	14	10	14	1	2	15	13	7	9	3	1	46	53	1	1.5	14	16	6	11	6	6
132	16	Control	Male	66	2	-1.25	-1.5	82	0.340728	No	No	No	Yes	Yes	Yes	Yes	20	19	9	16	2	3	8	10	16	18	2	3	57	69	1	0.5	13	16	12	14		6		5		6		6
133	16	Control	Female	60	3	0.33	-0.08	86	-0.00457078	No	No	No	Yes	Yes	No	Yes	13	14	5	12	1	2	7	10	13	18	3	7	42	63	0	1	16	16	9	11	6	6
134	16	Control	Female	60	1	-2.82	-2.42	67	-1.09853	No	Yes	No	No	Yes	Yes	Yes	14	15	19	15	1	3	12	16	10	8	4	8	60	65	1	2	16	15	12	6	6	6	6	5	6	6
135	16	Control	Female	66	3	1.59	0.63	82	1.30771	No	Yes	No	Yes	Yes	No	Yes	21	21	11	10	1	2	11	12	18	18	6	7	68	70	1	3	12	15	8	8	6	6	6	6	6	6		6
136	16	Control	Female	64	1	-3.11	-3.4	72	-1.05543	Yes	Yes	No	No	Yes	No	Yes	12	14	10	12	2	2	11	6	5	5	1	0	41	39	2	1	8	14		6	6
137	17	Control	Male	42	2	-1.47	-0.74		3.54037	No	Yes	No	Yes	Yes	No	Yes	6	12	9	10	1	2	5	9	0	7	0	1	21	41		0.5		6	1	2		6
138	17	Control	Male	53	1	-1.17	-1.05	63	3.54037	No	Yes	No	Yes	Yes	Yes	Yes	18	20	5	21	3	4	14	13	7	18	2	10	49	86	1	2	16	16	14	16	5	6
139	17	Control	Female	52	2	-0.01	0.08	90	1.03527	No	Yes	No	Yes	Yes	Yes	Yes	14	19	7	12	3	3	11	31	16	18	2	11	53	94	2.5	3	14	16	15	16	6	6
140	17	Control	Male	46	1	-1.26	-0.01	100	2.14405	No	Yes	No	Yes	Yes	No	Yes	16	18	10	8	0	2	15	20	10	5	0	1	51	54		1	8	11		5	6	6
141	17	Control	Male	55	1	-1.85	-1.19	75	1.31603	No	Yes	No	Yes	Yes	Yes	Yes	11	19	21	10	1	1	14	11	7	6	2	0	56	47	1	1	2	7		7		5	6		6
142	17	Control	Female	64	2	-2.09	-0.3	75	1.41597	No	Yes	No	Yes	Yes	Yes	Yes	21	24	17	20	1	3	25	23	10	18	3	11	77	99	1.5	1.5	13	15	12	15	6	6		5		6		6
143	17	Control	Female	51	2	-3.05	-1.81	82	0.915656	No	Yes	No	Yes	Yes	Yes	Yes	13	9	4	7	0	0	2	13	5	4	0	1	24	34	0.5	0.5	8	16	6	12	5	6
144	17	Control	Female	52	2	-2.7	-1.32		2.49095	No	Yes	No	Yes	No	Yes	Yes	0	12	0	8	0	1	0	16	0	5		2	0	44	0.5	0	0	8	8	5		6
145	17	Control	Female	51	4	0.8	1.27	81	0.357106	No	No	No	Yes	Yes	No	No	11	15	13	9	1	2	14	12	5	10	3	5	47	53	0.5	1	15	12	5	5		6
146	17	Control	Female	52	3	-2.93	-2.51	82	0.550868	No	Yes	No	Yes	Yes	Yes	Yes	9	18	11	8	1	2	12	12	4	8	4	5	41	53	0.5	0.5	12	16	7	13	6	6		6		6		6
147	17	Control	Male	47	2	-1.87	-1.75	84	-0.371439	No	No	No	Yes	Yes	No	No	14	15	5	7	0	1	7	8	7	11	1	6	34	48		1	4	3		6	6
148	17	Control	Female	47	3	-0.27	-0.42	73	-0.371439	No	No	No	Yes	Yes	No	No	11	13	6	6	0	1	3	10	6	15	1	10	27	55	0	1.5		8			6
149	20	Control	Female	66	5	-0.24	-0.83	79	1.13969	No	No	No	No	Yes	Yes	Yes	16	21	7	13	3	3	14	22	16	18	3	2	59	79	2	0.5	16	16	14	16	6	6	6	5	6	6	6
150	20	Control	Female	62	3	-1.27	-1.02	75	0.172472	Yes	Yes	Yes	No	Yes	Yes	Yes	18	25	6	9	1	3	7	16	15	18	4	3	51	74	1	3	14	16	16	16	6	6		6		6
151	5	Control	Male	63	2	-1.79	-1.28	75	-1.07909	Yes	No	No	No	Yes	Yes	Yes	10	12	3	8	1	2	4	5	5	5	4	3	27	35	1	1	8	10	7	7	6			6		6
152	5	Control	Male	60	5	-2.15	-1.51	75	-0.99275	No	No	No	No	Yes	No	No	12	17	14	14	1	2	10	11	6	9	5	6	48	59	0	1.5	14	16	16	11	6		6	5	5	6
153	20	Control	Female	65	1	-0.95	-0.77	84	3.14854	No	Yes	No	Yes	Yes	Yes		19		11		3		22		16		16		87		1		16		9		6
154	20	Control	Female	62	3	-1.9	-1.51	79	-0.160153	No	No	Yes	Yes	Yes	Yes	Yes	11	23	9	7	1	3	23	17	18	18	10	30	72	98	2.5	3	16	16	9	16	6	6	6	6	6	6		6
155	17	Control	Male	62	2	-1.9	-1.21	75	1.01254	No	Yes	No	Yes	Yes	No	Yes	21	15	6	4	3	2	14	6	5	10	0	0	49	37	1.5	1	8	8	8	6	6		6	6	6	6
156	17	Control	Female	60	3	-3.45	-1.86	70	-0.121417	Yes	Yes	No	Yes	Yes	No	No	15	7	6	8	0	2	4	3	4	6	0	3	29	29		0.5	0	11	0	8	6	6
157	17	Control	Female	54	3	-2.02	-0.49	67	1.96319	No	Yes	No	Yes	Yes	No	No	9	13	8	8	1	1	4	6	1	3	0	0	23	31		0		4				6
158	5	Control	Female	55	5	-1.47	-1.03	67	-0.341963	No	No	No	Yes	Yes	No	No	9	11	4	6	1	2	7	7	6	9	0	1	27	36		0.5
159	5	Control	Female	62	4	-2.94	-1.51	77	-0.122732	No	No	No	Yes	Yes	Yes	Yes	9	5	6	0	1	0	7	1	2	4	3	0	28	10			6	8		3
160	16	Control	Male	60	1	-1.93	-1.51	77	-0.491338	No	No	No	No	Yes	No	Yes	14	24	5	9	1	3	10	11	2	9	0	1	32	57	3	1.5	9	14	6	12	6	6
161	16	Control	Female	66	4	0.17	-1.28	65	0.754748	No	No	No	Yes	Yes	Yes	Yes	12	17	6	13	1	2	6	8	12	7	5	7	42	54	1	0	8	15	8	12	5	6	6		6
162	16	Control	Female	66	2	-0.64	-1.28	81	-1.02425	Yes	No	No	No	Yes	Yes	Yes	17	15	15	16	1	3	11	10	16	16	16	8	76	68	2	2.5	16	16	12	13	6	6	5		6
163	16	Control	Male	62	1	-2.12	-2.28	73	-0.671513	No	No	No	No	Yes	No	No	15	18	2	5	2	1	4	7	5	6	2	0	30	37	1	0.5	13	16	3	10	6	6
164	17	Control	Male	53	5	-2.08	-1.05	93	2.73068	No	Yes	No	Yes	Yes	No	No	15	16	8	11	2	3	4	13	16	15	0	1	45	59	2	3	13	1	5	11	6	6	5	6	6	6	5
165	17	Control	Male	60	1	-0.21	-0.14	86	0.909747	No	Yes	No	Yes	Yes	Yes	Yes	22	22	8	8	4	2	14	16	7	18	10	10	65	76	1.5	2	15	15	13	16	6	6	6	6	6	6	6	6
166	17	Control	Female	48	1	-2.96	-2.21	75	0.742958	No	Yes	Yes	Yes	Yes	Yes	Yes	8	9	6	8	1	2	2	7	5	4	1	10	23	40				8	5
167	17	Control	Male	51	2	-2.55	-2.68	75	0.742958	No	Yes	No	No	Yes	Yes	Yes	10	16	16	10	1	1	10	14	5	9	1	10	43	60	2	2	8	13		11	5	5		6		6
168	16	Control	Male	66	5	-1.25	-0.57	65	-0.889778	Yes	No	No	Yes	Yes	Yes	Yes	6	9	3	5	1	1	5	12	4	7	3	3	22	37	1	1	12	7	5	5		5	6	6		6
169	16	Control	Male	64	1	-1.04	-0.87	79	1.00761	No	Yes	No	Yes	Yes	Yes	Yes	11	20	9	9	2	2	14	12	5	5	3	8	44	56	1.5	2	9	16	11	14	6	6	6		6
170	16	Control	Female	65	1	-2.38	-1.71	77	0.976388	No	Yes	No	Yes	Yes	Yes	Yes	20	22	12	12	2	3	15	18	13	18	0	13	62	86	1.5	2	13	16	10	16	6	6		6		6		6
171	6	Intervention	Female	59	1	-1.67	-1.29	81	-0.100446	Yes	No	No	Yes	Yes	Yes	Yes	12	18	8	23	1	3	11	22	4	16	1	0	37	82	1	2.5	11	15	6	16	6	6		6		6		6
172	6	Intervention	Female	42	1	-1.73	-1.08	79	-0.100446	Yes	No	No	Yes	Yes	Yes	Yes	12	12	13	11	1	2	9	15	8	0	1	1	44	41		0.5		10	6	1	6	6
173	6	Intervention	Female	43	8	-1.14	-0.6	93	0.137543	No	No	No	Yes	Yes	Yes	Yes	7	15	3	9	0	1	0	9	0	8	1	3	11	45		0.5	0	8
174	6	Intervention	Male	65	1	-2.42	-1.42	70	-0.574178	No	No	No	Yes	Yes	Yes	Yes	15	19	18	17	2	2	15	15	8	12	3	19	61	84	1.5	0.5	7	13	3	14		6	5		6
175	6	Intervention	Female	49	2	-3.52	-1.66	79	0.106192	No	Yes	Yes	Yes	Yes	Yes	Yes	17	12	3	8	0	2	0	12	8	5	0	0	28	39	1.5	0.5	8	16	4	13		6	6	6	6	6		6
176	6	Intervention	Male	54	2	-1.74	-0.62	98	0.631257	No	Yes	Yes	Yes	Yes	Yes	Yes	21	27	12	15	1	2	22	30	8	9	1	20	65	103	1.5	2.5	11	16	14	16	6	6	6	6	6	6		6
177	6	Intervention	Male	43	1	-2.61	-1.43	84	0.0186427	No	Yes	No	Yes	Yes	Yes	Yes	13	15	4	21	0	2	9	12	0	9	0	0	26	59	0	1	8	10		5		6
178	6	Intervention	Female	65	6	-3.4	-2.85	84	-1.08056	No	Yes	Yes	No	Yes	Yes	Yes	16	18	5	12	2	2	13	17	8	16	1	10	45	75	1	1	16	16	8	9	6	6
179	6	Intervention	Female	49	5	-2.14	-1.66	103	0.692728	No	No	No	Yes	Yes	Yes	Yes	15	19	11	15	2	2	13	24	9	7	1	3	51	70	1	2	4	16	2	16	6	6		6		6		6
180	6	Intervention	Male	63	4	-4.15	-3.57	67	-0.35322	Yes	Yes	Yes	Yes	Yes	Yes	Yes	17	19	12	13	2	2	11	11	8	16	2	7	52	68	1.5	1	8	16	7	16	5	6	6	6	6	6		6
181	6	Intervention	Male	50	2	-1.75	-0.83		-0.100446	No	Yes	Yes	Yes	Yes	Yes	Yes	9	15	10	17	3	1	2	9	5	3	0	2	29	47		0.5	2	10		7	6	6		6		6
182	6	Intervention	Female	60	4	-3.24	-1.86	51	-0.111981	No	No	Yes	Yes	Yes	Yes	Yes	16	16	3	8	0	1	0	14	1	8	0	1	20	48		1	0	10	8		6	6
183	6	Intervention	Male	65	3	-1.99	-1.94	82	-0.323497	No	Yes	Yes	Yes	Yes	Yes	Yes	25	26	11	20	2	2	21	28	15	18	41	10	115	104	1.5	2	12	16	14	16	6	6	6	6	6	6	6	5
184	6	Intervention	Female	63	8	-2.41	-1.09	75	-0.802096	Yes	No	Yes	No	Yes	Yes	Yes	17	20	11	15	1	2	16	13	10	9	5	15	60	74	1.5	3	10	16	6	16	6	6		5		6		6
185	6	Intervention	Female	57	4	-1.04	-1.67	82	0.733843	No	Yes	Yes	Yes	Yes	Yes	No	26	23	7	11	3	2	8	24	6	14	5	7	55	81	1	1	16	16	16	16	6	6	6	6	6	6	6	6
186	6	Intervention	Male	58	3	-1.72	-1.38	88	-0.218666	No	No	Yes	Yes	Yes	Yes	Yes	16	19	5	13	2	2	9	11	5	7	5	2	42	54	1	1.5	16	15	16	12		6	6		6
187	6	Intervention	Female	61	7	-0.75	-0.51	79	-1.27412	No	No	No	No	Yes	Yes	Yes	17	22	14	15	1	1	13	15	10	18	16	15	71	86	1	2	10	16	4	16		6	6	6	6	6		6
188	6	Intervention	Male	45	4	-0.89	-0.99	93	0.405847	No	No	No	Yes	Yes	Yes	Yes	13	20	11	13	1	2	11	19	9	8	2	2	47	64	1	1	10	16	14	15	6	6		6		6		6
189	6	Intervention	Male	53	3	-1.4	-1.05	72	0.0534907	No	No	No	Yes	No	Yes	Yes	15	20	7	16	0	2	6	20	2	8	0	7	30	73	1	1		7		9	6	5		6		6
190	6	Intervention	Female	45	2	-2.13	-0.77	76	1.38323	No	Yes	No	Yes	Yes	Yes	Yes	7	10	3	3	0	0	3	4	1	5	1	0	15	22		0.5
191	6	Intervention	Male	64	4	-1.47	-0.43	73	-0.358165	No	No	Yes	Yes	Yes	Yes	Yes	9	18	2	17	0	2	3	12	0	6	0	4	14	59	0.5	2	0	9		8	6	6
192	6	Intervention	Male	50	3	0.13	0.15	81	0.857465	No	Yes	Yes	Yes	Yes	Yes	Yes	23	22	7	15	2	2	9	17	5	11	5	12	51	79	1	2	12	16	8	16	5	6	6	6	6	6		5
193	6	Intervention	Male	45	5	-3.34	-2.24	73	-0.358165	No	No	Yes	Yes	Yes	Yes	Yes	11	8	4	10	0	1	2	3	6	5	1	0	24	27		1		6	2			5
194	6	Intervention	Male	57	1	-1.84	-2.43	67	-0.104907	No	No	Yes	Yes	Yes	Yes	Yes	13	15	2	10	1	1	6	10	3	1	0	0	25	37	1	1	8	15	9	8		6
195	6	Intervention	Female	58	1	-1.36	-1.23	88	-0.150613	No	Yes	No	Yes	Yes	Yes	Yes	8	18	8	16	2	2	13	20	5	12	2	24	38	92	0.5	2	11	14	7	8		6	6	6	6	6
196	6	Intervention	Male	54	2	-1.96	-1.12	70	-0.720027	Yes	No	No	Yes	Yes	Yes	Yes	14	10	8	3	3	2	7	1	5	5	0	1	37	22	0.5	0.5	8	16	8	16		6	6	6	6	6	6	6
197	6	Intervention	Male	56	6	-1.96	-1.25	63	-0.801367	Yes	No	No	No	No	Yes	Yes	11	16	13	10	2	2	13	11	7	6	1	5	47	50		0	8	8		13	5	6		6		6		6
198	6	Intervention	Female	44	2	-2	-0.68	82	0.624191	No	No	No	Yes	Yes	Yes	Yes	12	15	5	16	1	1	7	13	6	8	1	4	32	57	0.5		7	14	2	10	6	6
199	6	Intervention	Female	54	2	-0.7	-0.96	75	1.02244	No	No	No	Yes	Yes	Yes	Yes	12	18	7	10	2	3	6	15	7	5	4	17	38	68	1.5	1.5	16	16	6	2	6	6		6		6		6
200	6	Intervention	Male	49	1	-1.86	-0.25	75	-0.790558	No	Yes	No	No	Yes	Yes	No	16	15	6	10	0	2	9	12	5	3	1	0	37	42	0	1	9	16		12		6
201	15	Intervention	Female	59	1	-2.94	-1.29	81	0.139671	Yes	No	No	Yes	Yes	Yes	Yes	15	20	11	14	1	2	4	10	7	5	0	8	38	59	0	1.5	14	16	2	14	6	6	6		6
202	15	Intervention	Female	55	6	-1.91	-1.53	73	-0.705195	No	No	Yes	No	Yes	Yes	Yes	15	18	3	13	2	1	5	12	5	6	0	2	30	52		1	8	12		8	6	6	6	6	6	6		6
203	15	Intervention	Male	43	3	-0.86	0.25	97	1.93186	No	No	No	Yes	Yes	Yes	Yes	17	7	7	7	1	1	8	10	4	1	2	1	39	27			3	0
204	15	Intervention	Male	61	3	-0.71	0.59	75	0.985643	No	No	No	Yes	Yes	Yes	No	18	22	18	8	2	2	14	20	7	15	5	2	64	69	1.5	1	9	16	9	15		6	6	6	6	6
205	12	Intervention	Male	49	2	-0.68	-0.25	98	1.50077	No	Yes	No	Yes	Yes	Yes	Yes	12	22	12	12	1	2	9	23	5	5	1	5	40	69	1	3	12	14	9	13	6	6		5		6
206	12	Intervention	Female	62	1	-1.48	-0.17	72	-0.292423	No	Yes	No	Yes	Yes	Yes	Yes	20	24	5	21	1	2	7	23	5	15	2	21	40	106	1	1.5	15	14	8	14	5	6	6	6	6	6		6
207	12	Intervention	Male	43	9	-2.86	-1.43	90	0.734503	No	No	No	Yes	Yes	Yes	Yes	11	9	0	7	1	2	2	8	5	5	0	2	19	33			4	9				6
208	12	Intervention	Female	58	1	-1.78	-1.23	81	0.15122	No	Yes	No	Yes	Yes	Yes	Yes	13	25	17	22	2	3	9	21	10	18	8	11	59	100	2	1.5	10	15	7	12	6	6	6	6	6	6	6	6
209	12	Intervention	Male	43	8	-2.86	-3.54	97	-0.781169	Yes	No	Yes	Yes	Yes	Yes	Yes	11	12	1	2	0	1	2	1	4	5	0	0	18	21		0	8	8	3	3	6	6
210	12	Intervention	Male	43	8	-3.11	-2.8	73	0.734503	No	No	No	Yes	Yes	Yes	Yes	9	16	1	3	0	2	1	5	5	6	1	0	17	32			8	3	1	3				6		6
211	12	Intervention	Male	54	6	-1.96	-1.12	79	-0.656948	No	No	No	No	Yes	Yes	Yes	17	24	8	18	2	3	17	17	8	10	1	5	53	77		1.5	8	15	6	9	6	6	6	6	6	6	6	6
212	12	Intervention	Male	55	1	-3.87	-2.3	79	1.51092	No	Yes	No	Yes	Yes	Yes	Yes	12	19	11	15	1	3	7	20	5	9	2	0	38	66	1	2	8	13	0	5	6	6		5		6
213	12	Intervention	Male	65	3	-2.42	-1.94	57	-0.946051	Yes	No	No	Yes	Yes	Yes	Yes	13	18	6	12	1	2	7	6	6	5	0	0	33	43	1	1.5	8	8	8	4		6		6		6
214	12	Intervention	Male	42	2	-1.73	-0.18	93	1.53233	No	Yes	No	Yes	Yes	Yes	Yes	12	9	15	15	1	2	7	16	8	3	1	3	44	48		0	8	8			6	6		6		6		6
215	12	Intervention	Male	49	4	-2.34	-1.89	81	0.329542	No	Yes	No	No	Yes	Yes	Yes	13	15	3	11	2	3	10	11	5	11	1	3	34	54	1.5	1	5	8	11	8		6		5		6
216	12	Intervention	Female	60	7	-3.24	-3.62	75	-1.0547	Yes	No	Yes	No	Yes	Yes	Yes	15	19	16	18	2	1	19	13	15	14	6	4	73	69	1.5	2	13	15	5	14	6	6
217	12	Intervention	Male	42	2	-1.47	-0.18	93	2.37977	No	Yes	Yes	Yes	Yes	Yes	Yes	12	12	9	14	0	2	6	11	7	4	0	0	34	43	0	1.5	0	4		1		6		6		6
218	12	Intervention	Male	48	5	-2.22	-2.47	77	0.0297719	Yes	No	Yes	Yes	Yes	Yes	Yes	11	19	5	15	1	2	4	15	7	12	0	3	28	66	1	2	8	7	3	13	6	6	6	5	6	6		6
219	12	Intervention	Female	58	1	-2	-1.73	79	1.43865	No	Yes	No	Yes	Yes	Yes	No	18	15	14	15	2	3	10	17	8	10	2	6	54	66	1	1	16	16	5	12	6	6		6		6		6
220	12	Intervention	Male	46	1	-2.23	-1.67	82	0.303672	No	No	Yes	Yes	Yes	Yes	Yes	11	9	12	8	0	1	8	3	7	7	0	1	38	29		0		5		1
221	12	Intervention	Female	58	5	-3.28	-2.29	77	-0.551552	Yes	No	No	Yes	Yes	Yes	Yes	19	21	8	17	2	1	11	16	10	10	4	1	54	66	2	2	11	14	8	9	5	6	6		6
222	12	Intervention	Male	55	2	-1.62	-2.3	67	1.40995	No	Yes	No	Yes	Yes	Yes	No	11	9	7	10	0	2	5	9	5	5	1	0	29	35	1	0	8	14		8	6	6
223	12	Intervention	Male	55	1	-0.95	-0.22	70	1.32038	No	Yes	No	Yes	Yes	Yes	Yes	10	22	9	12	0	2	1	8	4	5	0	9	24	58	2	1	9	9	5	9		6
224	12	Intervention	Male	58	1	-2.16	-2.49	65	-0.161525	No	Yes	No	Yes	Yes	Yes	Yes	12	16	6	19	0	1	9	11	5	11	4	8	36	66	1.5	1	6	8	4	2		6	6		6
225	12	Intervention	Female	65	1	-1.56	-1.22	77	-0.773329	No	No	Yes	No	Yes	Yes	Yes	12	18	5	16	0	1	8	23	8	18	0	4	33	80	0.5	0.5	5	7		4	6	6	6		6
226	12	Intervention	Female	61	4	-1.59	-1.98	73	-1.06357	No	Yes	No	No	Yes	Yes	Yes	16	20	13	14	3	2	12	17	5	15	2	4	51	72	0.5	1.5	11	16	5	4	6	6	6		6
227	12	Intervention	Female	54	5	-2.02	-0.96	82	-0.80887	Yes	No	No	No	Yes	Yes	Yes	13	18	9	22	2	3	6	15	5	10	1	12	36	80	1.5	2	14	16	1	16	6	6		6		6		6
228	12	Intervention	Male	65	2	-2.2	-0.5	77	0.412717	No	Yes	No	No	Yes	Yes	Yes	14	18	12	12	1	1	8	21	4	8	1	4	40	64	1.5	1.5	13	14	5	15	6	6		6		6		6
229	12	Intervention	Female	62	2	-1.48	-2.64	73	-0.435193	No	No	No	No	Yes	Yes	Yes	19	22	17	17	2	3	12	32	13	17	15	7	78	98	0.5	2	16	16	12	16	6	6	5	6	6	6		6
230	12	Intervention	Male	59	4	1.21	-0.5	81	-0.976285	Yes	No	Yes	Yes	Yes	Yes	Yes	18	28	13	20	2	3	13	22	6	12	6	35	58	120	0	3	15	16	16	16	6	6	6	6	6	6	6	6
231	12	Intervention	Male	62	6	-1.69	-1.21	81	-0.699175	No	No	No	Yes	Yes	Yes	Yes	15	17	13	12	2	2	11	13	5	15	3	3	49	62	1	1.5	8	13	2	13	6	6		6		6
232	12	Intervention	Female	62	8	-2.11	-1.51	73	-0.0208443	No	No	No	No	Yes	Yes	Yes	14	19	7	13	2	3	11	15	8	18	0	6	42	74	0.5	2.5	9	14	1	15	6	6		6		6		6
233	12	Intervention	Female	61	3	-1.8	-1.44	73	-0.393754	No	No	No	No	Yes	Yes	Yes	15	23	7	15	1	3	9	17	7	18	3	20	42	96	1	1.5	16	16	15	16	6	6	6	6	6	6
234	12	Intervention	Male	54	4	-1.51	-0.62	72	0.515554	No	Yes	No	No	Yes	Yes	Yes	15	20	11	14	2	2	10	14	5	16	1	7	44	73	1.5	4	11	16	10	14	6	6	6		6
235	12	Intervention	Male	64	5	-1.68	-1.35	72	-0.844236	Yes	Yes	Yes	Yes	Yes	Yes	Yes	16	18	7	14	1	2	7	15	5	12	2	3	38	64	0	2	9	11		8	6	6		5		6
236	12	Intervention	Male	63	5	-0.93	-0.8	73	0.499028	No	Yes	No	Yes	Yes	Yes	Yes	17	28	9	18	0	3	13	16	5	18	3	24	47	107	1	1.5	3	16	12	16	6	6	5	6	6	6	6	6
237	12	Intervention	Male	44	5	-1.74	-0.91	79	1.51493	No	Yes	No	Yes	Yes	Yes	Yes	12	15	6	19	1	2	4	15	5	8	0	7	28	66		1	9	13	1	3		6
238	12	Intervention	Male	63	3	-1.58	-1.28	75	-0.748127	No	Yes	No	Yes	Yes	Yes	Yes	9	18	9	17	1	2	8	17	5	9	5	7	37	70	1	1	8	16	0	8	6	6	6		5
239	12	Intervention	Female	45	3	1.21	0.22	97	2.26566	No	Yes	No	Yes	Yes	Yes	Yes	16	24	7	17	1	2	10	21	8	12	9	8	51	84	1.5	0.5	16	16	11	13	6	6	6	5	6	6		6
240	12	Intervention	Female	54	2	-1.8	-1.47	73	1.16483	No	Yes	No	Yes	Yes	Yes	Yes	12	16	8	14	1	3	8	20	5	14	2	4	36	71	1	1	13	16	7	10	6	6
241	15	Intervention	Female	54	5	-2.69	-0.96	75	-0.889232	No	No	Yes	Yes	Yes	Yes	No	4	10	3	8	1	1	7	4	5	5	0	4	20	32	0	1	9	15		4	6	6
242	15	Intervention	Female	52	4	-3.6	-1.88	57	-0.30097	No	No	Yes	No	Yes	Yes	No	0	3	0	2	0	1	0	3	0	5		0	0	14	1	0		8
243	15	Intervention	Male	53	3	-0.48	-0.55	84	-0.895335	No	No	Yes	Yes	Yes	Yes	Yes	20	15	7	10	1	3	6	16	4	5	0	0	38	49	1.5	3	16	16	15	16	6	6	6	6	6	6	6	6
244	15	Intervention	Female	62	5	-2.11	-1.02	73	0.0146568	No	No	No	No	Yes	Yes	Yes	12	13	13	8	1	2	8	11	7	4	1	1	42	39		0.5		9	3	8		6		6		6		6
245	15	Intervention	Female	42	5	-1.48	-0.51	97	0.356745	No	No	No	Yes	Yes	Yes	Yes	16	12	11	11	1	2	6	10	8	10	0	0	42	45		1.5	7	14	2	1	6	6		6		6		6
246	15	Intervention	Male	54	6	0.75	-0.62	88	-1.02966	Yes	No	No	Yes	Yes	Yes	Yes	18	26	10	11	1	3	12	10	7	7	6	0	54	57	1.5	1	13	16		11	6	6	6	6	6	6		6
247	15	Intervention	Female	61	2	-2.64	-0.95	70	-1.25615	Yes	No	Yes	Yes	Yes	Yes	Yes	6	9	4	11	1	2	4	10	1	5	0	0	16	37		2		16		8		6		6		6
248	15	Intervention	Male	54	5	-2.42	-2.88	67	-1.03716	Yes	No	No	Yes	Yes	Yes	Yes	16	14	13	12	1	2	12	11	9	5	1	0	52	44	1.5			8	5	7		6
249	15	Intervention	Female	62	4	-1.69	-1.02	79	0.533276	No	No	No	Yes	No	Yes	Yes	19	18	12	17	3	2	13	6	8	5	3	13	58	61	1.5	1	12	15	9	8	6	6	6	6	6	6		5
250	15	Intervention	Male	65	4	-1.78	-1.42	77	-1.02483	No	No	No	No	Yes	Yes	Yes	15	13	13	11	2	3	12	15	5	5	0	3	47	50	1	1	8	8	8	8	6	6		6		6		6
251	15	Intervention	Male	60	2	-1.72	-1.02	73	0.619269	No	No	No	Yes	Yes	Yes	Yes	12	12	0	9	0	2	1	9	5	4	0	0	18	36			9	12	8	16	6	6
252	15	Intervention	Male	48	3	-2.94	-1.82	88	0.293564	Yes	No	No	Yes	Yes	Yes	Yes	13	16	8	12	1	1	11	11	7	5	4	4	44	49	2	2	13	14	1	15		6	6	6	6	6		6
253	15	Intervention	Female	62	2	-1.07	-1.02	81	0.383653	No	No	No	Yes	Yes	Yes	Yes	23	25	13	12	2	2	12	14	8	7	5	10	63	70	1.5	0.5	12	13	10	14	6	6	6	6	6	6	6	6
254	15	Intervention	Male	43	3	-2.36	-0.83	84	-0.639815	No	No	No	Yes	Yes	Yes	No	12	17	2	3	0	1	8	7	5	8	0	0	27	36		1	8	8	9	2		6		5		6
255	15	Intervention	Male	55	1	-1.62	-1.72	79	-1.16363	No	No	No	No	Yes	Yes	Yes	14	18	2	9	0	2	0	10	5	11	0	4	21	54	0	1	13	9		16	5	6		6		6		6
256	15	Intervention	Male	63	2	-2.87	-1.8	77	-0.639815	No	No	No	Yes	Yes	Yes	Yes	16	24	3	12	1	2	8	22	10	16	1	0	39	76	1	1	9	12	9	12	5	6	6	6	6	6		6
257	15	Intervention	Female	43	6	-2.6	-1.17	79	0.455624	No	No	No	Yes	Yes	Yes	Yes	15	4	8	2	0	2	4	1	8	0	0	0	35	9				8	4
258	15	Intervention	Male	60	3	-0.42	-1.02	65	0.487027	No	No	Yes	Yes	Yes	Yes	No	12	12	9	12	3	3	24	6	10	5	1	15	59	53	1	1.5	10	16	7	16	6	6		6		6		6
259	15	Intervention	Male	46	2	-2.96	-1.67	87	0.533936	No	No	No	Yes	Yes	Yes	Yes	8	19	3	12	0	2	0	11	1	8	0	5	12	57	0.5	1		13		9		6		6		6
260	15	Intervention	Female	42	1	-0.99	-1.08	79	0.612084	No	Yes	No	Yes	Yes	Yes	Yes	9	13	2	5	0	0	9	3	7	5	0	0	27	26		1.5			6			6		6		6
261	15	Intervention	Male	43	1	-3.36	-2.8	73	-1.28131	No	No	No	Yes	Yes	Yes	Yes	4	18	2	14	0	1	1	11	0	7	0	2	7	53	0.5	1			2					6		6
262	15	Intervention	Male	45	10	-0.4	-0.44	84	0.533936	No	No	No	Yes	Yes	Yes	Yes	13	20	6	13	3	1	7	16	5	5	4	5	38	60	1.5	2	16	16	8	16	6	6	6	6	6	6
263	15	Intervention	Male	64	4	-2.32	-1.87	65	0.806797	No	No	No	Yes	Yes	Yes	Yes	11	5	3	8	0	1	0	13	3	0	0	2	17	29	1	1.5	8	8			5		6
264	15	Intervention	Female	58	1	-2	-1.23	67	-0.218718	No	No	Yes	Yes	Yes	Yes	Yes	12	9	7	8	2	2	5	10	7	6	2	1	35	36	1.5	2	3	14	3	9	6	6
265	15	Intervention	Male	43	1	-1.61	-1.43	93	-0.218718	No	No	Yes	Yes	Yes	Yes	Yes	13	13	6	12	2	2	7	8	8	6	3	4	39	45	0	0.5	7	16		4	6	6
266	15	Intervention	Male	61	3	-1.36	-2.21	75	-0.709038	Yes	No	Yes	No	Yes	Yes	Yes	19	20	9	17	3	3	14	16	10	7	16	6	71	69	1	2	16	16	14	9	6	6	6	6	6	6		6
267	15	Intervention	Male	60	6	-2.8	-3.22	70	-1.36442	Yes	No	No	No	Yes	Yes	No	12	1	10	3	1	0	4	5	6	0	0	0	33	9	0.5		7	9		8		6
268	15	Intervention	Female	60	2	-1.14	-1.36	77	0.188908	No	No	No	Yes	Yes	Yes	Yes	21	6	15	17	2	3	11	14	6	5	3	11	58	56	1	2	10	16		10	5	6	5		6
269	15	Intervention	Female	63	4	-1.17	-1.09	84	-1.36656	Yes	No	Yes	Yes	Yes	Yes	Yes	18	24	9	14	2	3	16	17	8	16	8	6	61	80	0.5	1.5	13	16	9	16	6	6	6	6	6	6	6	6
270	15	Intervention	Male	65	1	-3.9	-2.5	51	-1.05897	No	No	No	No	Yes	Yes	Yes	0	3	0	1	0	0	0	1	0	0	0	0	0	5
271	15	Intervention	Male	59	1	-0.96	-0.96	77	0.189478	Yes	No	No	No	Yes	Yes	Yes	19	10	12	14	1	2	10	12	8	5	7	13	57	56	1	1	13	16	5	4	6	6	5		6
272	15	Intervention	Male	49	3	-3.52	-1.3	72	-1.04147	No	No	Yes	Yes	Yes	Yes	Yes	6	10	4	4	1	1	5	2	0	1	0	1	16	19	1	1.5			0
273	3	Intervention	Female	54	3	0.84	-0.06	93	0.247298	No	Yes	No	Yes	Yes	Yes	Yes	16	26	10	23	2	3	14	28	5	18	6	25	53	123	1.5	3	15	16	14	16	6	6	6	6	6	6	6	6
274	3	Intervention	Female	54	1	-3.35	-3.3	79	-0.204054	No	Yes	No	Yes	Yes	Yes		11		3		0		3		5		0		22				9		5				6		6
275	14	Intervention	Female	65	3	-2.58	-2.85	70	-1.55094	Yes	No	No	No	Yes	Yes	Yes	6	10	3	12	1	2	3	13	5	10	0	3	18	50	0	1	10	6	6	8	6	6
276	14	Intervention	Male	45	6	-1.62	-0.99	79	-1.10986	Yes	No	No	Yes	Yes	Yes	Yes	10	16	7	11	0	2	0	8	5	8	0	3	22	48		1	7	11		2		6
277	14	Intervention	Female	54	1	-3.79	-2.03	63	-1.2896	Yes	No	Yes	Yes	Yes	Yes	Yes	13	12	3	5	0	3	1	6	6	9	0	2	23	37		1	3	10	2	8	5	6
278	14	Intervention	Female	42	2	-3.45	-3.2	82	-1.43156	Yes	No	No	Yes	Yes	Yes	Yes	12	14	4	8	0	2	2	3	5	6	0	1	23	34	0		2	16				6
279	14	Intervention	Female	52	1	-2.25	-1.88	84	-1.2971	Yes	Yes	No	Yes	Yes	Yes		7		14		0		14		4		0		39		1		11		6		5		6		6
280	14	Intervention	Female	42	1	-0.01	-1.72	87	-1.25092	Yes	No	No	Yes	Yes	Yes	Yes	8	19	9	15	0	0	3	10	4	7	0	3	24	54		1		4	3	7		6
281	14	Intervention	Male	49	7	-2.34	-1.3	73	-1.37352	Yes	No	No	No	Yes	Yes	Yes	8	17	7	17	2	2	3	13	7	10	0	9	27	68		1.5	8	16	9	6		6		5		6
282	14	Intervention	Male	53	3	-2.31	-1.59	70	-1.39958	Yes	No	No	Yes	No	Yes	Yes	9	24	5	17	0	1	5	22	3	8	0	7	22	79			5	13	7	6				6		6
283	14	Intervention	Female	60	5	-1.98	-0.9	63	-1.39217	Yes	Yes	Yes	No	Yes	Yes	Yes	14	19	10	8	2	2	2	10	5	10	0	0	33	49	0.5	0	9	2	1	0	6	6
284	14	Intervention	Female	49	1	-2.14	-0.58	81	-1.40995	Yes	No	No	Yes	Yes	Yes	Yes	6	26	5	12	1	2	3	19	7	12	1	0	23	71		1	5	10	0	2	6	6
285	14	Intervention	Female	65	5	-2.58	-1.71	65	-1.0216	No	No	No	Yes	Yes	Yes	Yes	13	14	9	13	1	2	4	13	4	15	0	2	31	59	1.5	2	6	15		9	6	6		6		6		6
286	14	Intervention	Female	42	6	-1.98	-1.08	79	-1.20191	Yes	Yes	Yes	Yes	Yes	Yes	Yes	6	16	4	14	1	2	1	8	2	8	0	0	14	48		1	8	4		4		5
287	14	Intervention	Male	58	4	-2.16	-1.38	73	-1.14927	Yes	No	No	Yes	Yes	Yes	Yes	11	18	2	19	0	2	2	14	5	10	0	26	20	89	1	2	14	16	1	15	6	6		5		6		6
288	14	Intervention	Female	42	3	-2.47	-1.72	87	-1.49051	Yes	No	No	Yes	Yes	Yes	Yes	7	20	3	16	1	2	0	9	6	7	0	13	17	67		2.5	14	15	5	8		6
289	14	Intervention	Female	64	4	-2.91	-2.18	59	-1.34083	Yes	No	No	No	Yes	Yes	Yes	12	17	9	15	1	2	11	15	7	8	2	32	42	89	0.5	1	5	10		8		6	5	6		6
290	14	Intervention	Male	64	5	-2.32	-2.43	72	-0.342846	Yes	No	No	Yes	Yes	Yes	Yes	16	20	7	14	0	3	5	10	5	14	0	9	33	70	1.5	2	15	16	13	14	6	6	5		6
291	14	Intervention	Female	63	1	-2.61	-2.71	75	-1.44005	Yes	No	No	Yes	Yes	Yes	Yes	8	23	6	11	1	3	2	11	5	9	0	12	22	69	1	1	16	16	11	16	6	6		6		6		6
292	14	Intervention	Female	67	2	-1.95	-2.38	72	-1.33971	Yes	No	No	No	Yes	Yes	Yes	10	18	7	16	2	3	12	26	5	10	3	25	39	98	1	2	13	16		9	6	6	5	6	6	6
293	14	Intervention	Female	63	4	-4.47	-3.34	63	-1.44657	Yes	No	No	Yes	Yes	Yes	Yes	2	13	7	18	1	2	3	10	7	6	0	0	20	49		0		15				6
294	14	Intervention	Female	58	1	-1.57	0.05	67	-1.40995	Yes	No	No	No	Yes	Yes	No	10	21	10	7	1	2	6	9	3	5	5	6	35	50	0	0.5	11	8	1	11	6	6		5		6
295	14	Intervention	Male	47	8	-1.39	-1.15	70	-1.18927	No	No	Yes	Yes	Yes	Yes	Yes	7	15	7	9	1	3	3	4	0	9	0	8	18	48	1	1	12	16	6	14	6	6		6		6
296	3	Intervention	Male	55	3	-2.3	-2.3	72	0.704056	No	Yes	No	Yes	Yes	Yes	Yes	17	22	8	12	3	2	8	12	5	11	0	0	41	59	2	2	16	15	7	15	6	6	6		6
297	14	Intervention	Male	64	10	-1.89	-2.43	63	-1.39345	No	No	Yes	Yes	Yes	Yes	Yes	13	16	2	8	0	3	0	18	1	14	0	8	16	67	1	2	9	16	5	12				6		6
298	14	Intervention	Male	63	2	-2.87	-2.36	75	-1.06028	Yes	No	No	Yes	Yes	Yes		8		10		0		5		8		0		31				8		3		6
299	3	Intervention	Female	61	4	-1.59	-1.44	75	0.205645	No	Yes	Yes	Yes	Yes	Yes	Yes	17	21	10	16	1	2	9	15	5	18	11	7	53	79	1	1	11	16	4	9	6	6	6	6	6	6		6
300	3	Intervention	Female	54	5	-2.02	-1.47	81	1.91894	No	Yes	No	Yes	Yes	Yes	Yes	14	22	15	14	3	3	13	21	4	11	0	4	49	75	2	1.5	14	16	2	13	6	6	6	5	6	6		6
301	3	Intervention	Male	65	1	-1.78	-0.95	77	-1.05806	Yes	No	No	Yes	Yes	Yes	Yes	11	22	7	14	1	1	7	12	9	7	2	5	37	61	1	2	14	16	2	11	6	6	6	6	6	6		6
302	3	Intervention	Male	52	1	-1.97	-1.52	77	1.91894	No	Yes	Yes	Yes	Yes	Yes	Yes	10	16	4	15	1	2	4	13	0	6	0	3	19	55	0	1	4	16	6	16		6	6		6
303	3	Intervention	Male	61	9	1.47	0.59	86	1.22704	No	Yes	Yes	Yes	Yes	Yes	No	23	26	14	14	3	3	19	12	16	18	10	14	85	87	2	3	14	16	15	14	6	6	6	6	6	6		6
304	6	Intervention	Female	53	1	-1.69	-0.88	79	0.823507	No	Yes	No	Yes	Yes	Yes	Yes	13	16	3	16	0	1	4	11	5	5	0	2	25	51		0		8		8	6	6
305	6	Intervention	Female	52	1	-0.24	-0.81	73	0.522669	No	Yes	Yes	Yes	Yes	Yes	Yes	17	17	8	15	0	2	17	17	10	16	2	10	54	77	1	2	13	16	14	14	6	6
306	3	Intervention	Female	52	3	-1.81	-1.32	88	1.75488	No	No	No	Yes	Yes	Yes	Yes	14	5	10	8	1	2	8	10	10	5	1	3	44	33	1	1	9	16	5	15	6	6
307	3	Intervention	Female	62	1	-2.32	-1.51	77	0.300767	No	No	No	Yes	Yes	Yes	Yes	17	17	18	23	2	1	12	14	5	8	0	17	54	80	2	2	13	16	2	3		6	6		6
308	6	Intervention	Female	46	1	-0.6	0.13	84	-0.00305639	Yes	Yes	No	Yes	Yes	Yes	Yes	20	18	6	14	2	2	12	17	7	13	2	4	49	68	1.5	2.5	14	14	9	9	6	6		6		6		5
309	6	Intervention	Male	46	3	-2.23	-1.67	76	-0.201111	No	No	Yes	Yes	Yes	Yes	Yes	14	18	2	12	1	2	3	8	3	7	0	10	23	57	0.5	1	8	13		4	5	5
310	3	Intervention	Male	66	1	-2.3	-2.58	73	-0.707579	No	No	No	Yes	Yes	Yes	Yes	16	18	3	4	1	2	4	12	10	5	22	32	56	73	1.5	1	8	10	5	8			6	5	6			5
311	3	Intervention	Male	66	1	-3.35	-2.58	70	-0.46891	No	No	No	No	Yes	Yes	Yes	14	16	12	12	2	2	9	13	6	8	4	6	47	57		0.5	1	12		5		6	6	6	5	6
312	3	Intervention	Female	51	2	-0.56	-0.27	96	-0.121192	No	No	Yes	Yes	Yes	Yes	No	17	18	18	11	2	2	13	12	5	16	9	5	64	64	2	2	15	16	11	15	6	6	6	6	6	6
313	3	Intervention	Female	54	4	-1.8	-2.03	70	-1.13424	Yes	No	No	No	Yes	Yes	Yes	9	9	0	1	0	1	0	2	7	7	0	0	16	20			0	3	0	1	6	6
314	3	Intervention	Female	59	5	-2.52	-1.8	61	-1.34454	Yes	No	No	Yes	Yes	Yes	No	8	11	5	3	1	2	0	6	8	8	0	2	22	32				8	0	1			6		6
315	3	Intervention	Male	65	4	-2.63	-2.5	73	-0.180618	No	No	No	Yes	Yes	Yes		13		4		2		4		7		0		30		1		8		3		6		6		6
316	6	Intervention	Male	42	2	-1.47	-0.74	86	0.081251	No	Yes	No	No	Yes	Yes	Yes	16	22	5	11	2	3	5	26	5	8	0	6	33	76	2	2.5	16	16	16	16	6	6	6	6	6	6	6	6
317	6	Intervention	Male	57	1	-1.84	-0.82	93	0.081251	No	Yes	No	No	Yes	Yes	Yes	21	21	6	23	2	2	20	21	10	19	3	6	62	92	2	2	16	15	16	12	6	6	6	6	6	6	6	6
318	3	Intervention	Male	68	7	-3.11	-2.73	84	-1.13424	No	No	Yes	Yes	Yes	Yes	Yes	23	26	17	17	2	3	24	26	15	18	20	55	101	145	2	3	15	16	15	16	6	6	6	6	6	6	6	6
319	3	Intervention	Male	66	1	-2.51	-2.01	73	-0.448095	No	No	No	Yes	Yes	Yes	Yes	12	20	5	19	2	3	11	21	5	10	3	27	38	100	0.5	1.5	8	15	7	13	6	6
320	3	Intervention	Female	63	4	-3.44	-2.11	79	0.465624	No	No	No	Yes	Yes	Yes	Yes	10	8	5	6	1	2	4	4	3	5	2	0	25	25	1	0.5	16	16	16	16	5	6	6	6	6	6		6
321	3	Intervention	Female	64	1	-2.7	-2.18	75	0.484961	No	Yes	No	Yes	Yes	Yes	Yes	12	17	12	19	1	1	14	17	14	15	6	7	59	76	1.5		16	14	14	16	6	6	6	6	6	6		6
322	3	Intervention	Female	57	4	-1.47	-1.16	93	-0.135192	No	No	No	Yes	Yes	Yes	Yes	19	26	13	23	3	2	9	17	14	16	0	3	58	87	0.5	1	13	13	4	10	6	6	6		6
323	3	Intervention	Female	54	8	-0.7	-0.49	75	0.0142102	Yes	No	No	Yes	Yes	Yes	Yes	21	27	15	20	3	3	14	20	5	9	5	8	63	87	2.5	2	16	16	15	16	6	6	5	6	6	6		6
324	3	Intervention	Female	60	1	-2.4	-0.9	75	-0.404031	No	No	Yes	Yes	Yes	Yes	Yes	18	20	13	8	2	3	14	23	7	5	5	0	59	59	2	2.5	16	16	16	16	6	6	5	6	6	6		6
325	3	Intervention	Female	56	4	-2.01	-1.1	84	0.538749	No	Yes	Yes	Yes	Yes	Yes	Yes	25	25	12	14	3	3	21	22	7	15	25	46	93	125	3.5	2	16	16	16	16	6	6	6	6	6	6	6	6
326	3	Intervention	Female	54	5	-2.02	-2.65	81	-0.0867381	No	No	Yes	Yes	Yes	Yes	Yes	19	19	8	9	2	3	14	17	8	11	1	2	52	61	1	1.5	8	16	5	15	6	6		6		6
327	3	Intervention	Female	46	2	-0.13	-0.85	82	1.13746	No	Yes	No	Yes	Yes	Yes	No	14	18	7	11	1	2	14	14	5	10	1	3	42	58	0.5	1	8	12		6	6			6		6
328	3	Intervention	Female	57	4	-2.97	-1.67	72	-0.24474	Yes	Yes	Yes	Yes	Yes	Yes	Yes	12	12	17	13	2	2	8	9	5	5	0	0	44	41	1.5	0.5	14	15	6	14		6	6	6	6	6		5
329	3	Intervention	Female	49	3	-2.14	-1.66	88	0.946414	No	Yes	Yes	Yes	Yes	Yes	Yes	13	16	11	15	0	2	8	6	5	15	4	17	41	71	0.5	0.5	14	16	7	7	6	6	6	6	6	6
330	3	Intervention	Female	58	5	-1.57	-1.23	84	-0.104943	Yes	No	No	Yes	Yes	Yes	No	17	26	13	21	2	3	19	25	7	18	30	30	88	123	2	3	16	16	14	16	6	6		6		6		6
331	3	Intervention	Male	60	6	-0.85	-0.56	82	-1.06632	Yes	No	No	No	Yes	Yes	Yes	19	26	14	14	2	3	14	17	7	7	3	10	59	77	1	3	16	16	14	16	6	6		6		6
332	3	Intervention	Male	65	2	-1.78	-2.5	72	1.5295	No	No	Yes	Yes	Yes	Yes	No	16	20	13	18	2	2	11	13	8	10	11	7	61	70	2.5	1.5	14	14	10	9		6	6	6	6	6	6
333	3	Intervention	Male	60	6	-1.5	-1.51	75	0.104309	No	No	No	Yes	Yes	Yes	No	12	17	5	5	2	3	9	17	6	7	0	43	34	92	1.5	3	0	16	16	16		6		6		6
334	3	Intervention	Male	65	3	-0.93	-0.95	77	-0.292981	No	No	No	Yes	Yes	Yes	No	23	22	11	15	0	3	11	19	6	18	22	6	73	83	2	0.5	16	16	16	15		6		5		6		6
335	12	Intervention	Female	43	1	-0.41	-0.08	93	-1.03983	No	No	No	No	Yes	Yes	Yes	10	18	10	18	2	3	13	13	8	10	1	1	44	63	0	1	13	16		13	6	6		6		6		6
336	14	Intervention	Female	50	5	-2.03	-1.17	77	-0.5291	Yes	No	No	Yes	Yes	Yes	Yes	8	23	3	16	2	3	2	16	5	6	0	9	20	73		0.5	3	16		14	6	6		5		6
337	12	Intervention	Female	49	1	-1.91	-1.66	86	-0.243791	No	Yes	No	Yes	Yes	Yes	Yes	14	17	8	16	2	2	9	17	5	8	1	4	39	64	0.5	1.5	10	15	8	15	6	6		6		6
338	12	Intervention	Female	54	3	-0.7	-0.49	82	1.2169	No	No	No	Yes	Yes	Yes	Yes	19	17	10	20	2	2	17	17	12	13	4	6	64	75	0.5	0.5	9	14	6	12			6	6	6	6
339	6	Intervention	Female	55	7	-0.16	-0.56	65	-0.397936	No	No	No	Yes	Yes	Yes	No	6	19	3	14	0	0	5	7	3	8	1	4	18	52		0.5	8	16		8	6	6
340	14	Intervention	Male	61	1	-1.58	-2.21	70	-0.324852	No	No	No	No	Yes	Yes	Yes	11	17	12	11	2	2	12	8	6	5	4	7	47	50	1	0.5	7	1	5	11	6	6	5	6	6	6
